# Supplementary material for: A third-generation dispersion and third-generation hydrogen bonding corrected PM6 method: PM6-D3H+
Source: PeerJ. 2014 Jun 19;2:e449. doi: 10.7717/peerj.449 (PMC4081274; doi:10.7717/peerj.449)
Supplement: Supplemental Information 2 [file peerj-02-449-s002.csv]

name	CCSD(t)	PM6	DH2	DH+	D3H+(2)	D3H+(3)
s22-1	-3.17	-2.31	-3.21	-3.16	-3.02	-3.02
s22-2	-5.02	-3.94	-4.90	-6.47	-6.69	-6.69
s22-3	-18.61	-11.13	-18.65	-17.92	-16.87	-16.87
s22-4	-15.96	-12.55	-15.87	-17.85	-17.32	-17.32
s22-5	-20.47	-13.32	-21.20	-19.36	-19.19	-19.25
s22-6	-16.71	-9.98	-16.35	-16.90	-16.66	-16.70
s22-7	-16.37	-9.06	-16.45	-16.89	-16.00	-16.06
s22-8	-0.53	-0.06	-0.45	-0.45	-0.45	-0.45
s22-9	-1.51	-0.40	-1.06	-1.06	-1.52	-1.51
s22-10	-1.50	-0.47	-1.39	-1.39	-1.65	-1.61
s22-11	-2.73	0.13	-3.57	-3.57	-2.80	-2.67
s22-12	-4.42	-1.81	-5.34	-5.34	-4.84	-4.73
s22-13	-9.88	-4.46	-9.44	-9.42	-9.15	-8.94
s22-14	-5.22	0.07	-5.05	-5.05	-4.11	-3.90
s22-15	-12.23	-4.94	-11.69	-11.69	-11.12	-10.80
s22-16	-1.53	-0.55	-0.95	-0.95	-1.07	-1.07
s22-17	-3.28	-2.28	-3.18	-3.18	-3.40	-3.37
s22-18	-2.35	-1.53	-2.54	-2.54	-2.69	-2.66
s22-19	-4.46	-1.98	-2.99	-2.99	-3.44	-3.41
s22-20	-2.74	-0.75	-2.59	-2.59	-2.70	-2.65
s22-21	-5.73	-2.40	-4.93	-4.93	-4.94	-4.87
s22-22	-7.05	-3.38	-7.06	-7.06	-7.50	-7.46
s66-1	-4.92	-3.91	-4.89	-6.47	-6.69	-6.69
s66-2	-5.59	-4.24	-6.82	-6.95	-7.25	-7.25
s66-3	-6.91	-4.05	-6.29	-7.12	-6.90	-6.90
s66-4	-8.10	-6.28	-8.02	-9.12	-8.80	-8.80
s66-5	-5.76	-3.49	-6.27	-6.48	-6.72	-6.71
s66-6	-7.55	-3.09	-5.72	-6.64	-6.43	-6.42
s66-7	-8.23	-4.92	-6.95	-7.93	-7.72	-7.72
s66-8	-5.01	-3.19	-4.27	-5.91	-6.08	-6.08
s66-9	-3.06	-2.29	-3.99	-5.15	-4.90	-4.89
s66-10	-4.16	-1.84	-3.30	-4.27	-4.09	-4.08
s66-11	-5.42	-3.85	-5.35	-5.65	-6.58	-6.54
s66-12	-7.27	-3.86	-5.99	-6.55	-6.63	-6.63
s66-13	-6.19	-4.23	-6.39	-6.03	-6.35	-6.33
s66-14	-7.45	-4.18	-6.88	-7.51	-7.54	-7.51
s66-15	-8.63	-5.91	-8.43	-9.31	-9.42	-9.39
s66-16	-5.12	-3.85	-4.82	-5.36	-5.60	-5.59
s66-17	-17.18	-11.34	-18.89	-17.39	-17.31	-17.36
s66-18	-6.86	-3.13	-4.53	-6.39	-6.16	-6.17
s66-19	-7.41	-2.18	-3.88	-5.88	-5.56	-5.57
s66-20	-19.09	-11.10	-19.29	-17.96	-17.39	-17.41
s66-21	-16.27	-12.38	-16.09	-17.85	-17.88	-17.89
s66-22	-19.49	-12.03	-19.99	-18.29	-18.07	-18.11
s66-23	-19.19	-14.05	-19.48	-19.83	-19.69	-19.73
s66-24	-2.82	0.04	-3.47	-3.47	-2.51	-2.38
s66-25	-3.90	-1.03	-4.62	-4.62	-3.75	-3.62
s66-26	-9.83	-4.37	-9.38	-9.35	-9.18	-8.96
s66-27	-3.44	-0.56	-4.12	-4.12	-3.22	-3.09
s66-28	-5.71	-1.63	-5.99	-5.99	-5.24	-5.06
s66-29	-6.82	-3.25	-7.51	-7.51	-6.81	-6.66
s66-30	-1.43	0.12	-1.88	-1.88	-1.37	-1.31
s66-31	-3.38	-1.04	-3.24	-3.24	-3.03	-2.95
s66-32	-3.74	-1.08	-2.89	-2.89	-2.77	-2.73
s66-33	-1.87	-0.24	-2.21	-2.21	-1.81	-1.75
s66-34	-3.78	-0.64	-3.06	-3.06	-4.05	-3.90
s66-35	-2.61	-0.69	-2.48	-2.48	-3.13	-3.03
s66-36	-1.78	-0.55	-1.99	-1.99	-2.31	-2.24
s66-37	-2.40	-0.69	-2.37	-2.37	-2.94	-2.85
s66-38	-3.00	-0.39	-2.33	-2.33	-2.98	-2.86
s66-39	-3.58	-0.54	-3.02	-3.02	-3.36	-3.22
s66-40	-2.90	-0.71	-2.71	-2.71	-3.03	-2.91
s66-41	-4.85	-1.79	-4.96	-4.96	-5.64	-5.45
s66-42	-4.14	-1.24	-4.09	-4.09	-4.57	-4.40
s66-43	-3.71	-1.05	-3.41	-3.41	-3.85	-3.71
s66-44	-2.00	-0.46	-1.73	-1.73	-2.23	-2.19
s66-45	-1.75	-0.29	-1.48	-1.48	-1.62	-1.58
s66-46	-4.26	-1.26	-3.66	-3.66	-4.59	-4.46
s66-47	-2.88	-0.81	-2.66	-2.66	-2.79	-2.74
s66-48	-3.54	-1.23	-3.01	-3.01	-3.27	-3.23
s66-49	-3.33	-1.16	-3.01	-3.01	-3.18	-3.13
s66-50	-2.87	-1.01	-2.01	-2.01	-2.34	-2.32
s66-51	-1.52	-0.46	-0.79	-0.79	-0.95	-0.95
s66-52	-4.71	-2.57	-4.10	-4.10	-4.34	-4.30
s66-53	-4.36	-2.38	-3.75	-3.75	-4.01	-3.99
s66-54	-3.28	-2.31	-3.23	-3.23	-3.47	-3.45
s66-55	-4.19	-1.91	-3.46	-3.46	-3.72	-3.67
s66-56	-3.23	-1.42	-3.14	-3.14	-3.28	-3.23
s66-57	-5.28	-2.28	-4.72	-4.72	-4.90	-4.81
s66-58	-4.15	-2.51	-3.44	-3.44	-3.76	-3.80
s66-59	-2.85	-1.76	-1.94	-1.94	-2.11	-2.12
s66-60	-4.87	-1.83	-2.40	-2.40	-2.84	-2.85
s66-61	-2.91	-1.32	-3.14	-3.14	-3.69	-3.60
s66-62	-3.53	-1.54	-3.54	-3.54	-4.17	-4.06
s66-63	-3.80	-1.60	-3.72	-3.72	-3.88	-3.79
s66-64	-3.00	-1.26	-2.53	-2.53	-2.92	-2.89
s66-65	-3.99	-1.25	-1.75	-1.75	-1.88	-1.90
s66-66	-3.97	-1.28	-2.85	-2.97	-3.16	-3.12
